# Supplementary material for: Staying put amidst the changing climate: lessons from older Nepalis
Source: Innov Aging. 2025 Nov 12;9(12):igaf128. doi: 10.1093/geroni/igaf128 (PMC12705134; doi:10.1093/geroni/igaf128)
Supplement: igaf128_Supplementary_Data [file igaf128_supplementary_data.zip]

Archive with 1 entries (1 files):
- innage suppl Ayalon, Roy, & Magar.docx
